# Supplementary material for: Biodiversity and Spatiotemporal Distribution of Spontaneous Vegetation in Tangdao Bay National Wetland Park, Qingdao City, China
Source: Int J Environ Res Public Health. 2022 Sep 16;19(18):11665. doi: 10.3390/ijerph191811665 (PMC9517414; doi:10.3390/ijerph191811665)
Supplement: Supplementary file 1 [file ijerph-19-11665-s001.zip]

Archive with 1 entries (1 files):
- ijerph-1866306-supplementary.pdf
